# Supplementary material for: Affinity Captured Urinary Extracellular Vesicles Provide mRNA and miRNA Biomarkers for Improved Accuracy of Prostate Cancer Detection: A Pilot Study
Source: Int J Mol Sci. 2020 Nov 6;21(21):8330. doi: 10.3390/ijms21218330 (PMC7664192; doi:10.3390/ijms21218330)
Supplement: Supplementary file 1 [file ijms-21-08330-s001.zip]

Archive with 9 entries (9 files):
- Figure S1.jpg
- Figure S2.jpg
- Supplemental Figure S1.docx
- Supplemental Figure S2.docx
- Supplementary Materials and Methods.docx
- Supplementary Table S1.docx
- Supplementary Table S2.docx
- Supplementary Table S3.docx
- Supplementary Table S4.docx
